# Supplementary material for: Herbivore seasonality responds to conflicting cues: Untangling the effects of host, temperature, and photoperiod
Source: PLoS One. 2019 Sep 5;14(9):e0222227. doi: 10.1371/journal.pone.0222227 (PMC6728043; doi:10.1371/journal.pone.0222227)
Supplement: S2 File — Development time and survival of E. clarus under experimental conditions. (CSV) [file pone.0222227.s004.csv]

id	temp	photo	host	sex	mass	died	survival	malformations	diapause	instar1	instar2	instar3	instar3.5	instar4	instar4.5	instar5pre	instar5pup	larvapre	larvapup	pupadt	surlarva	ninstar
1	32	c	k		NA	l2	no			2	NA	NA	NA	NA	NA	NA	NA	NA	NA	NA	0	NA
2	32	c	k		NA	l2	no			3	NA	NA	NA	NA	NA	NA	NA	NA	NA	NA	0	NA
3	32	c	k		NA	l1	no			NA	NA	NA	NA	NA	NA	NA	NA	NA	NA	NA	0	NA
4	32	c	k		NA	l1	no			NA	NA	NA	NA	NA	NA	NA	NA	NA	NA	NA	0	NA
5	32	c	k		NA	l2	no			3	NA	NA	NA	NA	NA	NA	NA	NA	NA	NA	0	NA
6	32	c	k		NA	l3	no			3	3	NA	NA	NA	NA	NA	NA	NA	NA	NA	0	NA
7	32	c	k		NA	l3	no			3	3	NA	NA	NA	NA	NA	NA	NA	NA	NA	0	NA
8	32	c	k		NA	pre	no			3	3	1	1	5	NA	5	NA	18	NA	NA	1	6
9	32	c	k		NA	l5	no			3	3	4	3	NA	NA	NA	NA	NA	NA	NA	0	NA
10	32	c	k		NA	l5	no			3	3	1	1	5	NA	NA	NA	NA	NA	NA	0	NA
11	32	c	k		NA	l4	no			3	3	5	6	NA	NA	NA	NA	NA	NA	NA	0	NA
12	32	c	k		NA	pre	no			2	3	4	NA	5	NA	7	NA	21	NA	NA	1	5
13	32	c	k		NA	pup	no	yes		2	4	3	NA	7	NA	7	NA	23	NA	NA	0	NA
14	32	c	k		NA	pup	no	no		3	3	1	1	5	NA	5	NA	18	NA	NA	0	NA
15	32	c	k		NA	pup	no	yes		3	3	2	3	6	NA	5	NA	22	NA	NA	0	NA
16	32	c	k	m	553.855	adult	yes	no	no	2	2	3	4	2	NA	5	7	18	20	11	1	6
17	32	c	k		NA	pup	no	no		4	3	4	NA	5	NA	9	NA	25	NA	NA	0	NA
18	32	c	k	m	616.703	adult	yes	no	no	3	1	3	NA	4	NA	6	7	17	18	11	1	5
19	32	c	k	m	563.806	adult	yes	no	no	3	1	3	NA	4	NA	6	7	17	18	11	1	5
20	32	c	k	m	572.921	adult	yes	no	no	3	4	3	NA	4	NA	7	8	21	22	11	1	5
21	32	c	k		NA	pre	no			4	3	4	3	6	NA	10	NA	30	NA	NA	1	6
22	32	c	k	m	680.956	adult	yes	no	no	1	3	2	NA	4	NA	7	8	17	18	12	1	5
23	32	c	k	f	613.74	adult	yes	no	no	2	4	3	NA	4	NA	5	10	18	23	10	1	5
24	32	c	k	m	540.256	adult	yes	no	no	3	3	2	NA	5	NA	5	7	18	20	10	1	5
25	32	c	k	m	477.463	adult	yes	no	no	3	3	2	NA	5	NA	5	7	18	20	11	1	5
26	32	c	k	m	623.179	adult	yes	no	no	3	3	1	1	5	NA	5	7	18	20	11	1	6
27	32	c	k	m	536.437	adult	yes	no	no	3	3	3	NA	4	NA	6	9	19	22	11	1	5
28	32	c	k	m	571.895	adult	yes	no	no	3	3	1	3	3	NA	7	8	20	21	11	1	6
29	32	c	k	f	607.533	adult	yes	no	no	3	3	3	3	3	NA	5	8	20	23	11	1	6
30	32	c	k	f	550.569	adult	yes	no	no	3	5	2	NA	4	NA	6	7	20	21	11	1	5
31	32	c	k	m	597.057	adult	yes	no	no	3	3	4	NA	3	NA	7	9	20	22	11	1	5
32	32	c	k	f	794.163	adult	yes	no	no	3	3	1	1	3	NA	9	10	20	21	12	1	6
33	32	c	k	m	621.794	adult	yes	no	no	3	1	4	NA	5	NA	7	9	20	22	12	1	5
34	32	c	k	f	658.266	adult	yes	yes	no	3	3	2	NA	5	NA	8	11	21	24	11	1	5
35	32	c	k	f	687.362	adult	yes	no	no	3	1	3	NA	6	NA	7	9	20	22	13	1	5
36	32	c	k	f	693.4	adult	yes	no	no	1	3	1	1	5	NA	9	13	20	24	11	1	6
37	32	c	k	f	667.322	adult	yes	yes	no	3	3	2	NA	6	NA	8	10	22	24	12	1	5
38	32	c	k	f	736.89	adult	yes	no	no	3	NA	NA	3	4	NA	10	11	24	25	14	1	6
39	32	c	k	m	349.064	pupa	no	no		3	3	2	NA	5	NA	8	11	21	24	NA	1	5
40	32	c	k		726.942	pupa	no	yes		3	3	2	NA	5	NA	8	12	21	25	NA	1	5
41	32	c	w		NA	l1	no			NA	NA	NA	NA	NA	NA	NA	NA	NA	NA	NA	0	NA
42	32	c	w		NA	l1	no			NA	NA	NA	NA	NA	NA	NA	NA	NA	NA	NA	0	NA
43	32	c	w		NA	l1	no			NA	NA	NA	NA	NA	NA	NA	NA	NA	NA	NA	0	NA
44	32	c	w		NA	l1	no			NA	NA	NA	NA	NA	NA	NA	NA	NA	NA	NA	0	NA
45	32	c	w		NA	l1	no			NA	NA	NA	NA	NA	NA	NA	NA	NA	NA	NA	0	NA
46	32	c	w		NA	l1	no			NA	NA	NA	NA	NA	NA	NA	NA	NA	NA	NA	0	NA
47	32	c	w		NA	l1	no			NA	NA	NA	NA	NA	NA	NA	NA	NA	NA	NA	0	NA
48	32	c	w		NA	l1	no			NA	NA	NA	NA	NA	NA	NA	NA	NA	NA	NA	0	NA
49	32	c	w		NA	l1	no			NA	NA	NA	NA	NA	NA	NA	NA	NA	NA	NA	0	NA
50	32	c	w		NA	l1	no			NA	NA	NA	NA	NA	NA	NA	NA	NA	NA	NA	0	NA
51	32	c	w		NA	disappeared	ind			3	NA	NA	NA	NA	NA	NA	NA	NA	NA	NA	0	NA
52	32	c	w		NA	l1	no			NA	NA	NA	NA	NA	NA	NA	NA	NA	NA	NA	0	NA
53	32	c	w		NA	l1	no			NA	NA	NA	NA	NA	NA	NA	NA	NA	NA	NA	0	NA
54	32	c	w		NA	l1	no			NA	NA	NA	NA	NA	NA	NA	NA	NA	NA	NA	0	NA
55	32	c	w		NA	l2	no			3	NA	NA	NA	NA	NA	NA	NA	NA	NA	NA	0	NA
56	32	c	w		NA	l2	no			NA	NA	NA	NA	NA	NA	NA	NA	NA	NA	NA	0	NA
57	32	c	w		NA	l2	no			7	NA	NA	NA	NA	NA	NA	NA	NA	NA	NA	0	NA
58	32	c	w		NA	predated	ind			3	1	7	NA	NA	NA	NA	NA	NA	NA	NA	0	NA
59	32	c	w		NA	l5	no			3	7	5	7	7	NA	NA	NA	NA	NA	NA	0	NA
60	32	c	w	m	NA	l5	no			3	3	4	3	7	NA	NA	NA	NA	NA	NA	0	NA
61	32	c	w	m	602.1	adult	yes	no	no	3	4	3	4	6	NA	8	11	28	31	8	1	6
62	32	c	w	m	550.801	adult	yes	no	no	3	4	4	4	5	NA	8	11	28	31	10	1	6
63	32	c	w	m	461.055	adult	yes	no	no	3	4	6	3	7	NA	8	11	31	34	10	1	6
64	32	c	w	m	602.602	adult	yes	no	no	3	4	4	6	4	NA	8	10	29	31	11	1	6
65	32	c	w	m	489.684	adult	yes	no	no	3	4	4	4	6	NA	10	13	31	34	8	1	6
66	32	c	w	m	572.903	adult	yes	no	no	3	4	6	4	5	NA	9	12	31	34	8	1	6
67	32	c	w	m	578.544	adult	yes	no	no	3	4	4	3	6	NA	9	11	29	31	11	1	6
68	32	c	w	m	540.469	adult	yes	no	no	6	3	2	3	9	NA	8	11	31	34	9	1	6
69	32	c	w	m	528.527	adult	yes	no	no	3	4	3	6	5	NA	9	13	30	34	9	1	6
70	32	c	w	f	495.702	adult	yes	no	no	4	3	4	4	5	NA	11	14	31	34	9	1	6
71	32	c	w	f	570.605	adult	yes	no	no	4	4	4	6	4	NA	10	13	32	35	9	1	6
72	32	c	w	f	512.667	adult	yes	no	no	3	4	6	4	6	NA	12	14	35	37	10	1	6
73	32	c	w	f	603.054	adult	yes	no	no	4	6	3	4	7	NA	8	10	32	34	11	1	6
74	32	c	w	f	521.675	adult	yes	no	no	3	5	5	4	5	NA	10	12	32	34	11	1	6
75	32	c	w	f	626	adult	yes	no	no	2	4	4	5	2	5	11	14	33	36	10	1	7
76	32	c	w	f	477.177	adult	yes	no	no	3	4	4	4	6	NA	13	15	34	36	10	1	6
77	32	c	w	f	563.746	adult	yes	no	no	3	3	5	6	5	NA	12	14	34	36	12	1	6
78	32	c	w	f	624.717	adult	yes	no	no	3	7	3	3	4	7	12	14	39	41	12	1	7
79	32	c	w	f	528.344	adult	yes	no	no	3	4	6	5	6	NA	12	14	36	38	12	1	6
80	32	c	w	f	497.78	adult	yes	no	no	3	NA	NA	5	7	NA	13	15	38	40	12	1	6
161	32	d	k		NA	l1	no		ind	NA	NA	NA	NA	NA	NA	NA	NA	NA	NA	NA	0	NA
162	32	d	k		NA	l3	no		ind	3	3	NA	NA	NA	NA	NA	NA	NA	NA	NA	0	NA
163	32	d	k		NA	l4	no		ind	3	1	1	2	NA	NA	NA	NA	NA	NA	NA	0	NA
164	32	d	k		NA	l4	no		ind	3	4	3	NA	NA	NA	NA	NA	NA	NA	NA	0	NA
165	32	d	k		NA	pupa	no		ind	3	3	4	NA	4	NA	11	NA	25	NA	NA	1	5
166	32	d	k		NA	pre	no		ind	3	3	2	NA	6	NA	11	NA	25	NA	NA	1	5
167	32	d	k		NA	pupa	no		ind	3	3	5	NA	4	NA	13	NA	28	NA	NA	1	5
168	32	d	k	f	707.365	adult	yes	no	no	3	1	4	NA	3	NA	9	10	20	21	11	1	5
169	32	d	k	m	630.709	adult	yes	no	no	3	3	4	NA	3	NA	5	7	18	20	11	1	5
170	32	d	k	f	685.434	adult	yes	no	no	2	3	3	NA	4	NA	8	9	20	21	10	1	5
171	32	d	k		NA	pre	no		ind	3	4	3	3	4	NA	7	NA	24	NA	NA	1	6
172	32	d	k	f	703.888	adult	yes	no	no	3	1	4	NA	5	NA	5	10	18	23	12	1	5
173	32	d	k	f	662.044	adult	yes	no	no	3	3	4	NA	4	NA	7	10	21	24	11	1	5
174	32	d	k	f	577.076	pupa	no		ind	3	3	4	NA	4	NA	13	17	27	31	NA	1	5
175	32	d	k	m	577.919	pupa	no		ind	3	4	1	NA	5	NA	7	8	20	21	NA	1	5
176	32	d	k	m	657.317		yes	yes	ind	4	4	2	4	6	NA	9	14	29	34	NA	1	6
177	32	d	k	m	458.574	pupa	no		ind	3	3	4	NA	3	NA	5	8	18	21	NA	1	5
178	32	d	k	m	705.619		yes	no	yes	3	3	2	NA	5	NA	7	12	20	25	NA	1	5
179	32	d	k	m	615.026		yes	no	yes	4	3	4	NA	4	NA	11	14	26	29	NA	1	5
180	32	d	k	f	655.48		yes	no	yes	3	3	4	NA	3	NA	12	15	25	28	NA	1	5
181	32	d	k	f	779.924		yes	no	yes	3	3	4	3	4	NA	11	15	28	32	NA	1	6
182	32	d	k	f	691.875		yes	no	yes	4	3	3	3	5	NA	11	13	29	31	NA	1	6
183	32	d	k	f	766.123		yes	no	yes	3	3	1	3	4	NA	10	13	24	27	NA	1	6
184	32	d	k	f	663.328		yes	no	yes	3	3	4	NA	4	NA	10	13	24	27	NA	1	5
185	32	d	k	m	652.034		yes	no	yes	3	NA	NA	2	4	NA	9	11	20	22	NA	1	6
186	32	d	k	f	746.765		yes	no	yes	3	4	3	3	4	NA	10	14	27	31	NA	1	6
187	32	d	k	f	741.237		yes	no	yes	1	3	3	NA	6	NA	11	14	24	27	NA	1	5
188	32	d	k	f	724.035		yes	no	yes	3	1	4	NA	5	NA	11	14	24	27	NA	1	5
189	32	d	k	m	521.594		no	no	ind	3	3	2	NA	5	NA	8	12	21	25	NA	0	NA
190	32	d	k	m	619.434		yes	no	yes	3	3	4	3	4	NA	12	15	29	32	NA	1	6
191	32	d	k	f	552.114		yes	no	yes	3	1	3	NA	4	NA	9	13	20	24	NA	1	5
192	32	d	k	f	667.095		yes	no	yes	3	NA	NA	2	6	NA	11	14	25	28	NA	1	6
193	32	d	k	m	586.371		yes	no	yes	2	3	3	1	3	NA	7	11	19	23	NA	1	6
194	32	d	k	f	692.044		yes	no	yes	3	3	4	NA	3	NA	9	14	22	27	NA	1	5
195	32	d	k	f	674.615		yes	no	yes	3	3	4	NA	4	NA	10	13	24	27	NA	1	5
196	32	d	k	f	561.519		yes	no	yes	3	3	2	NA	5	NA	11	14	24	27	NA	1	5
197	32	d	k	m	716.834		yes	no	yes	4	3	4	3	4	NA	10	14	28	32	NA	1	6
198	32	d	k	f	666.986		yes	no	yes	4	2	2	NA	5	NA	9	11	22	24	NA	1	5
199	32	d	k	m	666.05		yes	no	yes	3	3	4	NA	4	NA	10	13	24	27	NA	1	5
200	32	d	k	m	701.374		yes	no	yes	1	6	4	3	8	NA	11	15	33	37	NA	1	6
201	32	d	w		NA	l2	no		ind	3	NA	NA	NA	NA	NA	NA	NA	NA	NA	NA	0	NA
202	32	d	w		NA	l1	no		ind	NA	NA	NA	NA	NA	NA	NA	NA	NA	NA	NA	0	NA
203	32	d	w		NA	l1	no		ind	NA	NA	NA	NA	NA	NA	NA	NA	NA	NA	NA	0	NA
204	32	d	w		NA	l1	no		ind	NA	NA	NA	NA	NA	NA	NA	NA	NA	NA	NA	0	NA
205	32	d	w		NA	l1	no		ind	NA	NA	NA	NA	NA	NA	NA	NA	NA	NA	NA	0	NA
206	32	d	w		NA	l1	no		ind	NA	NA	NA	NA	NA	NA	NA	NA	NA	NA	NA	0	NA
207	32	d	w		NA	l1	no		ind	NA	NA	NA	NA	NA	NA	NA	NA	NA	NA	NA	0	NA
208	32	d	w		NA	l1	no		ind	NA	NA	NA	NA	NA	NA	NA	NA	NA	NA	NA	0	NA
209	32	d	w		NA	l1	no		ind	NA	NA	NA	NA	NA	NA	NA	NA	NA	NA	NA	0	NA
210	32	d	w		NA	l1	no		ind	NA	NA	NA	NA	NA	NA	NA	NA	NA	NA	NA	0	NA
211	32	d	w		NA	pre	no		ind	3	4	4	4	5	NA	NA	NA	NA	NA	NA	1	6
212	32	d	w		NA	l5	no		ind	3	3	4	5	5	NA	NA	NA	NA	NA	NA	0	NA
213	32	d	w	f	NA	pupa	no		ind	1	6	4	3	7	NA	14	16	35	37	NA	1	6
214	32	d	w		NA	l5	no		ind	3	5	5	4	7	NA	NA	NA	NA	NA	NA	0	NA
215	32	d	w	m	483.359		yes	no	yes	3	4	6	4	8	NA	17	20	42	45	NA	1	6
216	32	d	w	f	607.171		yes	no	yes	3	7	4	6	7	NA	14	15	41	42	NA	1	6
217	32	d	w	m	553.336		yes	no	yes	3	4	4	6	5	NA	14	17	36	39	NA	1	6
218	32	d	w	m	654.334		yes	no	yes	4	4	5	4	7	NA	14	16	38	40	NA	1	6
219	32	d	w	f	616.188		yes	no	yes	3	5	5	5	6	NA	18	21	42	45	NA	1	6
220	32	d	w	m	637.123		yes	no	yes	4	3	4	4	6	NA	14	16	35	37	NA	1	6
221	32	d	w	m	546.41		yes	no	yes	1	6	4	5	7	NA	16	19	39	42	NA	1	6
222	32	d	w	f	605.579		yes	no	yes	3	4	4	6	5	NA	16	18	38	40	NA	1	6
223	32	d	w	m	652.173		yes	no	yes	4	4	4	6	5	NA	13	16	36	39	NA	1	6
224	32	d	w	m	625.08		yes	no	yes	3	3	4	4	8	NA	12	15	34	37	NA	1	6
225	32	d	w	m	640.522		yes	no	yes	4	3	4	4	6	NA	15	17	36	38	NA	1	6
226	32	d	w	f	695.459		yes	no	yes	3	8	6	NA	5	NA	14	17	36	39	NA	1	5
227	32	d	w	m	631.46		yes	no	yes	3	4	3	5	5	NA	16	19	36	39	NA	1	6
228	32	d	w	m	596.195		yes	no	yes	3	4	4	6	5	NA	13	16	35	38	NA	1	6
229	32	d	w	m	571.861		yes	no	yes	3	5	9	NA	5	NA	16	18	38	40	NA	1	5
230	32	d	w	m	569.909		yes	no	yes	3	4	4	4	7	NA	12	14	34	36	NA	1	6
231	32	d	w	f	597.326		yes	no	yes	4	4	6	NA	7	NA	14	17	35	38	NA	1	5
232	32	d	w	f	544.68		yes	no	yes	3	3	4	5	7	NA	19	20	41	42	NA	1	6
233	32	d	w	f	446.033	pupa	no	no	ind	3	10	4	NA	7	NA	11	14	35	38	NA	1	5
234	32	d	w	f	594.168		yes	no	yes	3	4	6	4	7	NA	17	18	41	42	NA	1	6
235	32	d	w	m	518.995		yes	no	yes	3	3	5	6	7	NA	17	20	41	44	NA	1	6
236	32	d	w	m	487.869		yes	no	yes	4	4	6	4	7	NA	16	18	41	43	NA	1	6
237	32	d	w	m	574.888		yes	no	yes	4	9	4	NA	7	NA	12	15	36	39	NA	1	5
238	32	d	w	f	606.081		yes	no	yes	4	NA	NA	4	10	NA	18	20	45	47	NA	1	6
239	32	d	w	f	457.148		yes	no	yes	3	5	5	7	7	NA	18	20	45	47	NA	1	6
240	32	d	w	m	531.203		yes	no	yes	6	4	5	5	7	NA	18	20	45	47	NA	1	6
81	26	c	k	m	691.923	adult	yes	no	no	3	3	4	NA	3	NA	7	9	20	22	13	1	5
82	26	c	k	f	693.418	adult	yes	no	no	2	4	4	NA	5	NA	7	9	22	24	13	1	5
83	26	c	k	f	654.397	adult	yes	no	no	3	4	3	NA	4	NA	7	10	21	24	11	1	5
84	26	c	k	f	567.48	adult	yes	no	no	2	4	3	NA	7	NA	6	8	22	24	12	1	5
85	26	c	k	m	608.027	adult	yes	no	no	3	3	4	NA	3	NA	5	8	18	21	13	1	5
86	26	c	k	m	615.933	adult	yes	no	no	3	3	4	NA	3	NA	5	7	18	20	14	1	5
87	26	c	k	f	568.603	adult	yes	no	no	3	3	2	NA	5	NA	7	8	20	21	13	1	5
88	26	c	k	m	546.538	adult	yes	no	no	3	3	4	NA	3	NA	7	8	20	21	13	1	5
89	26	c	k	m	645.182	adult	yes	no	no	3	3	4	NA	3	NA	7	8	20	21	13	1	5
90	26	c	k	f	640.819	adult	yes	no	no	3	3	4	NA	3	NA	7	9	20	22	12	1	5
91	26	c	k	f	639.324	adult	yes	no	no	2	4	3	NA	6	NA	7	9	22	24	13	1	5
92	26	c	k	f	648.573	adult	yes	no	no	3	3	4	NA	5	NA	7	10	22	25	13	1	5
93	26	c	k	f	652.333	adult	yes	no	no	3	4	3	NA	5	NA	9	10	24	25	13	1	5
94	26	c	k	m	564.477	adult	yes	no	no	6	4	3	NA	4	NA	7	10	24	27	11	1	5
95	26	c	k	m	590.173	adult	yes	no	no	3	4	3	NA	4	NA	7	10	21	24	12	1	5
96	26	c	k	m	642.395	adult	yes	no	no	3	3	4	NA	4	NA	6	10	20	24	12	1	5
97	26	c	k	f	696.956	adult	yes	no	no	3	3	1	3	4	NA	7	10	21	24	12	1	6
98	26	c	k	m	576.833	adult	yes	no	no	3	4	3	NA	4	NA	7	10	21	24	12	1	5
99	26	c	k	f	585.107	adult	yes	no	no	4	3	3	NA	4	NA	7	10	21	24	12	1	5
100	26	c	k	f	627.158	adult	yes	no	no	3	3	4	NA	5	NA	6	9	21	24	12	1	5
101	26	c	k	m	571.84	adult	yes	no	no	3	5	4	NA	4	NA	7	10	23	26	12	1	5
102	26	c	k	f	759.907	adult	yes	no	no	3	3	4	NA	3	NA	8	11	21	24	12	1	5
103	26	c	k	m	750.508	adult	yes	no	no	3	3	5	NA	6	NA	7	10	24	27	11	1	5
104	26	c	k	f	660.086	adult	yes	no	no	3	3	4	NA	4	NA	8	10	22	24	13	1	5
105	26	c	k	m	684.25	adult	yes	no	no	4	2	4	NA	3	NA	8	11	21	24	13	1	5
106	26	c	k	f	656.426	adult	yes	no	no	3	4	4	NA	4	NA	6	9	21	24	13	1	5
107	26	c	k	m	644.879	adult	yes	no	no	3	4	3	NA	5	NA	7	9	22	24	13	1	5
108	26	c	k	f	619.452	adult	yes	no	no	3	3	4	NA	4	NA	7	10	21	24	13	1	5
109	26	c	k	f	664.709	adult	yes	no	no	3	3	4	NA	4	NA	8	10	22	24	13	1	5
110	26	c	k	f	657.115	adult	yes	no	no	3	3	4	NA	7	NA	7	10	24	27	12	1	5
111	26	c	k	f	708.312	adult	yes	no	no	2	4	3	NA	5	NA	7	10	21	24	14	1	5
112	26	c	k	f	631.733	adult	yes	no	no	4	3	4	NA	4	NA	9	12	24	27	12	1	5
113	26	c	k	f	651.85	adult	yes	no	no	4	4	3	NA	6	NA	8	10	25	27	12	1	5
114	26	c	k	f	653.995	adult	yes	no	no	3	5	4	NA	5	NA	10	12	27	29	14	1	5
115	26	c	k	f	586.885	adult	yes	no	no	4	4	3	NA	6	NA	8	10	25	27	13	1	5
116	26	c	k	m	658.011	adult	yes	no	no	4	4	5	NA	4	NA	8	10	25	27	13	1	5
117	26	c	k	f	435.906	adult	yes	no	no	4	4	3	NA	6	NA	8	11	25	28	12	1	5
118	26	c	k	f	664.557	adult	yes	no	no	7	3	3	4	4	NA	8	10	29	31	12	1	6
119	26	c	k	f	544.121	pupa	no			3	4	4	NA	4	NA	9	12	24	27	NA	1	5
120	26	c	k	f	729.38	adult	yes	no	no	6	7	4	3	5	NA	9	11	34	36	12	1	6
121	26	c	w		NA	l1	no			NA	NA	NA	NA	NA	NA	NA	NA	NA	NA	NA	0	NA
122	26	c	w		NA	l2	no			4	NA	NA	NA	NA	NA	NA	NA	NA	NA	NA	0	NA
123	26	c	w		NA	l2	no			3	NA	NA	NA	NA	NA	NA	NA	NA	NA	NA	0	NA
124	26	c	w		NA	missing	ind			4	6	NA	NA	NA	NA	NA	NA	NA	NA	NA	0	NA
125	26	c	w	f	520.94	adult	yes	no	no	3	5	7	NA	5	NA	11	13	31	33	12	1	5
126	26	c	w	f	530.154	adult	yes	no	no	3	4	4	NA	7	NA	13	14	31	32	13	1	5
127	26	c	w	m	562.446	adult	yes	no	no	3	4	6	NA	7	NA	9	12	29	32	13	1	5
128	26	c	w	f	468.715	adult	yes	no	no	4	3	6	NA	7	NA	9	12	29	32	13	1	5
129	26	c	w	m	465.655	adult	yes	no	no	3	5	7	NA	7	NA	11	14	33	36	12	1	5
130	26	c	w	f	556.849	adult	yes	no	no	3	2	7	3	7	NA	11	14	33	36	12	1	6
131	26	c	w	m	516.817	adult	yes	no	no	6	4	3	5	6	NA	8	10	32	34	12	1	6
132	26	c	w	f	601.965	adult	yes	no	no	6	2	6	NA	6	NA	11	14	31	34	12	1	5
133	26	c	w	m	486.393	adult	yes	no	no	3	5	5	4	7	NA	10	12	34	36	12	1	6
134	26	c	w	m	599.649	adult	yes	no	no	3	5	5	7	5	NA	9	10	34	35	13	1	6
135	26	c	w	f	542.757	adult	yes	no	no	4	3	6	4	7	NA	10	12	34	36	11	1	6
136	26	c	w	f	568.104	adult	yes	no	no	3	4	6	7	4	NA	10	12	34	36	12	1	6
137	26	c	w	f	531.248	adult	yes	no	no	5	3	9	NA	7	NA	12	14	36	38	12	1	5
138	26	c	w	m	574.371	adult	yes	no	no	4	6	4	4	6	NA	10	12	34	36	13	1	6
139	26	c	w	m	511.675	adult	yes	no	no	6	2	6	6	5	NA	10	13	35	38	11	1	6
140	26	c	w	m	639.663	adult	yes	no	no	6	2	9	NA	7	NA	11	14	35	38	12	1	5
141	26	c	w	f	564.877	adult	yes	no	no	3	7	4	6	5	NA	10	13	35	38	12	1	6
142	26	c	w	m	559.77	adult	yes	no	no	4	6	4	6	7	NA	8	11	35	38	12	1	6
143	26	c	w	m	561.401	adult	yes	no	no	3	5	9	NA	7	NA	12	14	36	38	12	1	5
144	26	c	w	f	543.851	adult	yes	no	no	3	7	4	6	7	NA	8	11	35	38	12	1	6
145	26	c	w	f	539.314	adult	yes	no	no	4	6	4	6	7	NA	11	12	38	39	11	1	6
146	26	c	w	f	528.737	adult	yes	no	no	5	5	6	NA	10	NA	11	14	37	40	13	1	5
147	26	c	w	m	579.754	adult	yes	no	no	3	5	9	NA	10	NA	9	12	36	39	13	1	5
148	26	c	w	f	568.158	adult	yes	no	no	3	7	7	NA	10	NA	11	12	38	39	13	1	5
149	26	c	w	f	591.325	adult	yes	no	no	3	7	7	NA	7	NA	14	15	38	39	14	1	5
150	26	c	w	m	622.179	adult	yes	no	no	6	8	6	NA	7	NA	11	13	38	40	13	1	5
151	26	c	w	m	569.734	adult	yes	no	no	3	5	6	7	7	NA	10	13	38	41	12	1	6
152	26	c	w	m	502.936	adult	yes	no	no	3	7	4	7	8	NA	10	12	39	41	12	1	6
153	26	c	w	m	606.807	adult	yes	no	no	3	7	4	6	8	NA	11	12	39	40	13	1	6
154	26	c	w	m	597.019	adult	yes	no	no	3	7	10	NA	8	NA	11	13	39	41	12	1	5
155	26	c	w	m	602.799	adult	yes	no	no	4	6	4	7	6	NA	11	13	38	40	14	1	6
156	26	c	w	m	643.664	adult	yes	no	no	3	5	5	7	8	NA	NA	13	NA	41	13	1	6
157	26	c	w	f	525	adult	yes	no	no	6	2	7	2	10	NA	14	15	41	42	12	1	6
158	26	c	w	f	520.074	adult	yes	no	no	4	3	5	6	10	NA	15	18	43	46	11	1	6
159	26	c	w	f	683.412	adult	yes	no	yes	6	4	4	6	5	NA	17	20	42	45	NA	1	6
160	26	c	w	m	665.175	adult	yes	no	no	5	5	6	8	10	NA	13	16	47	50	15	1	6
241	26	d	k	f	776.223		yes	NA	yes	1	5	4	NA	5	NA	8	14	23	29	NA	1	5
242	26	d	k	m	713.173		yes	NA	yes	3	3	4	NA	4	NA	7	14	21	28	NA	1	5
243	26	d	k	f	682.297		yes	NA	yes	4	3	4	NA	3	NA	11	14	25	28	NA	1	5
244	26	d	k	m	770.801		yes	NA	yes	4	3	4	NA	3	NA	9	12	23	26	NA	1	5
245	26	d	k	m	717.866		yes	NA	yes	4	3	5	NA	6	NA	11	15	29	33	NA	1	5
246	26	d	k	m	677.747		yes	NA	yes	3	4	3	NA	5	NA	10	13	25	28	NA	1	5
247	26	d	k	f	719.125		yes	NA	yes	3	3	4	NA	4	NA	11	14	25	28	NA	1	5
248	26	d	k	m	698.469		yes	NA	yes	2	2	5	NA	5	NA	8	12	22	26	NA	1	5
249	26	d	k	f	711.184		yes	NA	yes	2	2	7	NA	4	NA	11	14	26	29	NA	1	5
250	26	d	k	f	760.258		yes	NA	yes	4	3	4	NA	4	NA	10	14	25	29	NA	1	5
251	26	d	k	m	712.37		yes	NA	yes	4	3	4	NA	5	NA	9	14	25	30	NA	1	5
252	26	d	k	m	727.587		yes	NA	yes	4	3	4	NA	5	NA	12	14	28	30	NA	1	5
253	26	d	k	m	636.852		yes	NA	yes	4	4	4	NA	7	NA	10	13	29	32	NA	1	5
254	26	d	k	m	715.615		yes	NA	yes	4	3	2	NA	5	NA	11	14	25	28	NA	1	5
255	26	d	k	f	722.511		yes	NA	yes	4	3	4	NA	4	NA	10	13	25	28	NA	1	5
256	26	d	k	m	650.185		yes	NA	yes	4	3	1	1	5	NA	9	14	23	28	NA	1	6
257	26	d	k	f	691.812		yes	NA	yes	3	3	4	NA	3	NA	11	14	24	27	NA	1	5
258	26	d	k	m	763.731		yes	NA	yes	4	3	2	NA	5	NA	8	12	22	26	NA	1	5
259	26	d	k	f	719.886		yes	NA	yes	3	3	4	NA	4	NA	10	13	24	27	NA	1	5
260	26	d	k	m	696.569		yes	NA	yes	4	3	4	NA	3	NA	12	14	26	28	NA	1	5
261	26	d	k	f	702.404		yes	NA	yes	3	5	2	NA	5	NA	9	12	24	27	NA	1	5
262	26	d	k	m	677.46		yes	NA	yes	3	4	3	NA	5	NA	10	12	25	27	NA	1	5
263	26	d	k	m	565.875		yes	NA	yes	4	3	4	NA	4	NA	14	17	29	32	NA	1	5
264	26	d	k	m	648.134		yes	NA	yes	4	3	4	NA	3	NA	9	12	23	26	NA	1	5
265	26	d	k	f	724.301		yes	NA	yes	4	3	2	NA	5	NA	8	12	22	26	NA	1	5
266	26	d	k	f	787.285		yes	NA	yes	2	3	4	NA	5	NA	11	14	25	28	NA	1	5
267	26	d	k	m	643.984		yes	NA	yes	4	3	2	NA	5	NA	8	14	22	28	NA	1	5
268	26	d	k	f	716.567		yes	NA	yes	3	3	4	NA	5	NA	10	12	25	27	NA	1	5
269	26	d	k	m	688.044		yes	NA	yes	3	3	4	NA	4	NA	10	13	24	27	NA	1	5
270	26	d	k	m	749.257		yes	NA	yes	2	2	5	NA	5	NA	11	15	25	29	NA	1	5
271	26	d	k	f	738.4		yes	NA	yes	3	3	4	NA	5	NA	9	14	24	29	NA	1	5
272	26	d	k	f	676.196		yes	NA	yes	4	3	4	NA	5	NA	12	14	28	30	NA	1	5
273	26	d	k	f	735.716		yes	NA	yes	4	3	4	NA	4	NA	13	17	28	32	NA	1	5
274	26	d	k	f	750.261		yes	NA	yes	2	2	5	NA	5	NA	5	14	19	28	NA	1	5
275	26	d	k	f	786.375		yes	NA	yes	3	3	2	NA	6	NA	10	13	24	27	NA	1	5
276	26	d	k	f	761.128		yes	NA	yes	3	4	4	NA	6	NA	8	12	25	29	NA	1	5
277	26	d	k	m	710.109		yes	NA	yes	4	3	4	NA	5	NA	12	16	28	32	NA	1	5
278	26	d	k	f	693.672		yes	NA	yes	3	4	6	NA	4	NA	10	14	27	31	NA	1	5
279	26	d	k	f	702.01		yes	NA	yes	2	5	2	NA	5	NA	8	12	22	26	NA	1	5
280	26	d	k	m	789.627		yes	NA	yes	3	3	4	NA	3	NA	11	14	24	27	NA	1	5
281	26	d	w		NA	l2	no	NA		3	NA	NA	NA	NA	NA	NA	NA	NA	NA	NA	0	NA
282	26	d	w		NA	l3	no	NA		3	NA	NA	NA	NA	NA	NA	NA	NA	NA	NA	0	NA
283	26	d	w		NA	missing	ind	NA		3	3	NA	NA	NA	NA	NA	NA	NA	NA	NA	0	NA
284	26	d	w		NA	missing	ind	NA		4	NA	NA	NA	NA	NA	NA	NA	NA	NA	NA	0	NA
285	26	d	w		NA	l1	no	NA		NA	NA	NA	NA	NA	NA	NA	NA	NA	NA	NA	0	NA
286	26	d	w		NA	predated	ind	NA		4	4	6	NA	NA	NA	NA	NA	NA	NA	NA	0	NA
287	26	d	w		NA	I3	no	NA		4	5	NA	NA	NA	NA	NA	NA	NA	NA	NA	0	NA
288	26	d	w	m	625.663		yes	NA	yes	3	4	4	4	7	NA	14	16	36	38	NA	1	6
289	26	d	w	m	613.658		yes	NA	yes	4	4	6	NA	7	NA	14	16	35	37	NA	1	5
290	26	d	w	m	689.764		yes	NA	yes	3	5	5	4	7	NA	14	16	38	40	NA	1	6
291	26	d	w	m	600.055		yes	NA	yes	4	5	5	NA	8	NA	13	NA	35	NA	NA	1	5
292	26	d	w	m	578.372		yes	NA	yes	3	4	5	5	7	NA	14	16	38	40	NA	1	6
293	26	d	w	f	601.132		yes	NA	yes	4	4	4	6	7	NA	14	16	39	41	NA	1	6
294	26	d	w	f	568.825		yes	NA	yes	4	3	7	NA	7	NA	14	16	35	37	NA	1	5
295	26	d	w	f	525.885		yes	NA	yes	3	4	4	6	5	NA	16	18	38	40	NA	1	6
296	26	d	w	m	593.264		yes	NA	yes	4	3	4	5	6	NA	14	17	36	39	NA	1	6
297	26	d	w	f	586.168		yes	NA	yes	4	3	5	4	9	NA	14	16	39	41	NA	1	6
298	26	d	w	f	572.177		yes	NA	yes	3	4	3	5	7	NA	16	18	38	40	NA	1	6
299	26	d	w	f	625.243		yes	NA	yes	5	4	9	NA	8	NA	14	17	40	43	NA	1	5
300	26	d	w	m	666.616		yes	NA	yes	4	4	6	4	7	NA	11	15	36	40	NA	1	6
301	26	d	w	m	626.454		yes	NA	yes	3	4	4	3	7	NA	15	17	36	38	NA	1	6
302	26	d	w	f	663.84		yes	NA	yes	3	3	4	4	6	NA	14	18	34	38	NA	1	6
303	26	d	w	m	649.067		yes	NA	yes	3	3	5	NA	9	NA	14	16	34	36	NA	1	5
304	26	d	w	m	600.879		yes	NA	yes	3	5	5	4	5	NA	14	16	36	38	NA	1	6
305	26	d	w	f	603.349		yes	NA	yes	4	4	6	NA	9	NA	16	18	39	41	NA	1	5
306	26	d	w	m	512.254		yes	NA	yes	3	4	4	2	5	NA	14	16	32	34	NA	1	6
307	26	d	w	m	654.956		yes	NA	yes	3	5	5	4	4	NA	13	15	34	36	NA	1	6
308	26	d	w	f	688.153		yes	NA	yes	3	4	4	3	6	NA	12	15	32	35	NA	1	6
309	26	d	w	f	588.916		yes	NA	yes	3	4	4	NA	11	NA	12	14	34	36	NA	1	5
310	26	d	w	f	621.821		yes	NA	yes	3	5	5	4	7	NA	14	16	38	40	NA	1	6
311	26	d	w	m	560.966		yes	NA	yes	4	4	3	4	8	NA	13	16	36	39	NA	1	6
312	26	d	w	f	628.095		yes	NA	yes	3	4	6	4	7	NA	12	14	36	38	NA	1	6
313	26	d	w	m	564.615		yes	NA	yes	4	3	5	NA	6	NA	12	15	30	33	NA	1	5
314	26	d	w	f	550.324		yes	NA	yes	3	5	5	5	6	NA	14	16	38	40	NA	1	6
315	26	d	w	m	619.854		yes	NA	yes	3	4	6	NA	7	NA	12	15	32	35	NA	1	5
316	26	d	w	m	622.026		yes	NA	yes	4	4	4	4	5	NA	12	14	33	35	NA	1	6
317	26	d	w	f	656.446		yes	NA	yes	3	4	4	7	9	NA	11	18	38	45	NA	1	6
318	26	d	w	f	605.776		yes	NA	yes	3	4	4	4	6	NA	13	15	34	36	NA	1	6
319	26	d	w	f	666.914		yes	NA	yes	4	4	4	6	8	NA	16	17	42	43	NA	1	6
320	26	d	w	m	684.643		yes	NA	yes	4	4	4	6	7	NA	14	16	39	41	NA	1	6
321	20	c	k		NA	l1	no		ind	NA	NA	NA	NA	NA	NA	NA	NA	NA	NA	NA	0	NA
322	20	c	k		NA	l1	no		ind	NA	NA	NA	NA	NA	NA	NA	NA	NA	NA	NA	0	NA
323	20	c	k		NA	l1	no		ind	NA	NA	NA	NA	NA	NA	NA	NA	NA	NA	NA	0	NA
324	20	c	k		NA	l3	no		ind	6	6	NA	NA	NA	NA	NA	NA	NA	NA	NA	0	NA
325	20	c	k		NA	l2	no		ind	5	NA	NA	NA	NA	NA	NA	NA	NA	NA	NA	0	NA
326	20	c	k		NA	l3.5	no		ind	6	5	6	NA	NA	NA	NA	NA	NA	NA	NA	0	NA
327	20	c	k		NA	l5	no		ind	6	5	6	NA	6	NA	NA	NA	NA	NA	NA	0	NA
328	20	c	k		NA	l3	no		ind	5	7	NA	NA	NA	NA	NA	NA	NA	NA	NA	0	NA
329	20	c	k		NA	l4	no		ind	6	10	7	10	NA	NA	NA	NA	NA	NA	NA	0	NA
330	20	c	k		NA	pre	no	yes	ind	7	8	6	NA	7	NA	14	NA	42	NA	NA	1	5
331	20	c	k	m	637.19	adult	yes		no	4	3	8	NA	6	NA	9	12	30	33	20	1	5
332	20	c	k	m	586.682	adult	yes		no	4	7	5	NA	6	NA	11	14	33	36	17	1	5
333	20	c	k	m	523.93	adult	yes	no	no	4	7	7	NA	7	NA	8	11	33	36	18	1	5
334	20	c	k	f	595.21	adult	yes	no	no	7	6	8	NA	6	NA	11	14	38	41	16	1	5
335	20	c	k	m	560.845	adult	yes	no	no	5	7	7	NA	9	NA	8	11	36	39	17	1	5
336	20	c	k	m	647.433	adult	yes	no	no	6	5	8	NA	10	NA	10	14	39	43	18	1	5
337	20	c	k	f	644.228	adult	yes	no	no	5	6	7	NA	7	NA	10	14	35	39	18	1	5
338	20	c	k		NA	l5	no		ind	6	7	9	NA	8	NA	NA	NA	NA	NA	NA	0	NA
339	20	c	k	f	597.603	adult	yes	no	no	5	6	8	NA	9	NA	8	12	36	40	18	1	5
340	20	c	k	f	591.053	adult	yes	no	no	6	6	8	NA	6	NA	14	17	40	43	16	1	5
341	20	c	k	f	563.878	adult	yes	no	no	7	8	4	NA	9	NA	11	14	39	42	18	1	5
342	20	c	k	f	677.312	adult	yes	no	no	8	5	9	NA	8	NA	13	17	43	47	18	1	5
343	20	c	k	f	641.14	adult	yes	no	no	5	7	7	NA	9	NA	12	17	40	45	19	1	5
344	20	c	k	f	654.958	adult	yes	no	no	5	7	7	NA	10	NA	16	18	45	47	18	1	5
345	20	c	k	m	654.709	adult	yes	no	no	8	5	7	NA	10	NA	16	18	46	48	21	1	5
346	20	c	k	m	759.707	adult	yes	no	no	5	6	8	NA	13	NA	15	18	47	50	19	1	5
347	20	c	k	f	746.79	adult	yes	no	no	5	7	7	NA	10	NA	17	19	46	48	22	1	5
348	20	c	k	m	676.336	adult	yes	no	no	8	4	9	NA	11	NA	15	19	47	51	23	1	5
349	20	c	k	m	774.472	adult	yes	no	no	5	6	8	NA	10	NA	20	26	49	55	23	1	5
350	20	c	k	m	695.361		yes	no	yes	5	7	9	NA	8	NA	16	20	45	49	NA	1	5
351	20	c	k	m	768.85		yes	no	yes	6	6	7	NA	11	NA	10	22	40	52	NA	1	5
352	20	c	k	m	725.001		yes	no	yes	7	4	8	NA	11	NA	17	23	47	53	NA	1	5
353	20	c	k	f	681.137		yes	no	yes	7	7	8	NA	10	NA	21	24	53	56	NA	1	5
354	20	c	k	m	701.184		yes	no	yes	5	7	7	NA	11	NA	19	26	49	56	NA	1	5
355	20	c	k	m	751.03		yes	no	yes	5	10	6	NA	12	NA	17	23	50	56	NA	1	5
356	20	c	k	m	755.872		yes	no	yes	7	7	9	NA	12	NA	23	27	58	62	NA	1	5
357	20	c	k	m	738.787		yes	no	yes	6	10	5	NA	14	NA	20	24	55	59	NA	1	5
358	20	c	k	m	715.366		yes	no	yes	5	9	9	NA	12	NA	21	28	56	63	NA	1	5
359	20	c	k	m	729.631		yes	no	yes	5	10	6	NA	12	NA	18	25	51	58	NA	1	5
360	20	c	k	f	667.507	adult	yes	no	no	6	17	4	3	9	NA	19	21	58	60	23	1	6
361	20	c	w		NA	l1	no		ind	NA	NA	NA	NA	NA	NA	NA	NA	NA	NA	NA	0	NA
362	20	c	w		NA	l1	no		ind	NA	NA	NA	NA	NA	NA	NA	NA	NA	NA	NA	0	NA
363	20	c	w		NA	l1	no		ind	NA	NA	NA	NA	NA	NA	NA	NA	NA	NA	NA	0	NA
364	20	c	w		NA	l1	no		ind	NA	NA	NA	NA	NA	NA	NA	NA	NA	NA	NA	0	NA
365	20	c	w		NA	l1	no		ind	NA	NA	NA	NA	NA	NA	NA	NA	NA	NA	NA	0	NA
366	20	c	w		NA	l1	no		ind	NA	NA	NA	NA	NA	NA	NA	NA	NA	NA	NA	0	NA
367	20	c	w		NA	l1	no		ind	NA	NA	NA	NA	NA	NA	NA	NA	NA	NA	NA	0	NA
368	20	c	w		NA	l1	no		ind	NA	NA	NA	NA	NA	NA	NA	NA	NA	NA	NA	0	NA
369	20	c	w		NA	l1	no		ind	NA	NA	NA	NA	NA	NA	NA	NA	NA	NA	NA	0	NA
370	20	c	w		NA	l1	no		ind	NA	NA	NA	NA	NA	NA	NA	NA	NA	NA	NA	0	NA
371	20	c	w		NA	l1	no		ind	NA	NA	NA	NA	NA	NA	NA	NA	NA	NA	NA	0	NA
372	20	c	w		NA	l1	no		ind	NA	NA	NA	NA	NA	NA	NA	NA	NA	NA	NA	0	NA
373	20	c	w		NA	l1	no		ind	NA	NA	NA	NA	NA	NA	NA	NA	NA	NA	NA	0	NA
374	20	c	w		NA	l1	no		ind	NA	NA	NA	NA	NA	NA	NA	NA	NA	NA	NA	0	NA
375	20	c	w		NA	l1	no		ind	NA	NA	NA	NA	NA	NA	NA	NA	NA	NA	NA	0	NA
376	20	c	w		NA	l2	no		ind	8	NA	NA	NA	NA	NA	NA	NA	NA	NA	NA	0	NA
377	20	c	w		NA	l1	no		ind	NA	NA	NA	NA	NA	NA	NA	NA	NA	NA	NA	0	NA
378	20	c	w		NA	l2	no		ind	8	NA	NA	NA	NA	NA	NA	NA	NA	NA	NA	0	NA
379	20	c	w		NA	l2	no		ind	NA	NA	NA	NA	NA	NA	NA	NA	NA	NA	NA	0	NA
380	20	c	w		NA	l3	no		ind	9	NA	NA	NA	NA	NA	NA	NA	NA	NA	NA	0	NA
381	20	c	w		NA	l3	no		ind	5	NA	NA	NA	NA	NA	NA	NA	NA	NA	NA	0	NA
382	20	c	w		NA	l3.5	no		ind	9	6	11	NA	NA	NA	NA	NA	NA	NA	NA	0	NA
383	20	c	w		NA	l3.5	no		ind	9	9	7	NA	NA	NA	NA	NA	NA	NA	NA	0	NA
384	20	c	w		NA	l4	no		ind	5	8	9	25	NA	NA	NA	NA	NA	NA	NA	0	NA
385	20	c	w		NA	pre	no		ind	5	10	6	14	14	NA	16	NA	65	NA	NA	1	6
386	20	c	w		NA	l5	no		ind	4	24	14	NA	19	NA	NA	NA	NA	NA	NA	0	NA
387	20	c	w		NA	l5	no		ind	4	8	10	11	17	NA	NA	NA	NA	NA	NA	0	NA
388	20	c	w		NA	l5	no		ind	6	8	11	19	18	NA	NA	NA	NA	NA	NA	0	NA
389	20	c	w		NA	l5	no		ind	7	10	11	12	17	NA	NA	NA	NA	NA	NA	0	NA
390	20	c	w		NA	l5	no		ind	6	9	11	12	20	NA	NA	NA	NA	NA	NA	0	NA
391	20	c	w	m	NA	l5	no		ind	7	14	10	12	13	NA	NA	NA	NA	NA	NA	0	NA
392	20	c	w	f	571.704	adult	yes	no	no	5	8	7	9	11	NA	17	19	57	59	21	1	6
393	20	c	w	f	629.056		yes	yes	yes	5	10	6	8	13	NA	23	28	65	70	NA	1	6
394	20	c	w	f	578.931		yes	no	no	NA	NA	10	11	11	NA	20	23	67	70	25	1	6
395	20	c	w	f	598.876		yes	no	yes	5	10	7	NA	17	NA	21	28	60	67	NA	1	5
396	20	c	w	m	494.32		yes	no	yes	5	11	8	9	15	NA	21	27	69	75	NA	1	6
397	20	c	w	m	573.454		yes	no	yes	6	10	10	10	15	NA	24	27	75	78	NA	1	6
398	20	c	w	f	525.473		yes	no	yes	7	NA	NA	10	14	NA	22	28	71	77	NA	1	6
399	20	c	w	f	602.089	adult	yes	no	no	9	8	7	7	13	NA	18	21	62	65	20	1	6
400	20	c	w	f	593.819	adult	yes	no	no	8	8	7	NA	15	NA	19	24	57	62	21	1	5
401	20	d	k		NA	l1	no		ind	NA	NA	NA	NA	NA	NA	NA	NA	NA	NA	NA	0	NA
402	20	d	k		NA	l1	no		ind	NA	NA	NA	NA	NA	NA	NA	NA	NA	NA	NA	0	NA
403	20	d	k		NA	l1	no		ind	NA	NA	NA	NA	NA	NA	NA	NA	NA	NA	NA	0	NA
404	20	d	k		NA	l1	no		ind	NA	NA	NA	NA	NA	NA	NA	NA	NA	NA	NA	0	NA
405	20	d	k		NA	l1	no		ind	NA	NA	NA	NA	NA	NA	NA	NA	NA	NA	NA	0	NA
406	20	d	k		NA	l2	no		ind	6	NA	NA	NA	NA	NA	NA	NA	NA	NA	NA	0	NA
407	20	d	k		NA	l1	no		ind	NA	NA	NA	NA	NA	NA	NA	NA	NA	NA	NA	0	NA
408	20	d	k		NA	l2	no		ind	7	NA	NA	NA	NA	NA	NA	NA	NA	NA	NA	0	NA
409	20	d	k		NA	l2	no		ind	7	NA	NA	NA	NA	NA	NA	NA	NA	NA	NA	0	NA
410	20	d	k		NA	l2	no		ind	10	NA	NA	NA	NA	NA	NA	NA	NA	NA	NA	0	NA
411	20	d	k		NA	l1	no		ind	NA	NA	NA	NA	NA	NA	NA	NA	NA	NA	NA	0	NA
412	20	d	k		NA	l2	no		ind	6	NA	NA	NA	NA	NA	NA	NA	NA	NA	NA	0	NA
413	20	d	k		NA	l3	no		ind	6	8	NA	NA	NA	NA	NA	NA	NA	NA	NA	0	NA
414	20	d	k	m	687.137		yes		yes	6	4	7	NA	6	NA	11	15	34	38	NA	1	5
415	20	d	k		333.25	pup	no	yes	ind	6	8	7	NA	6	NA	14	18	41	45	NA	0	NA
416	20	d	k	m	607.957		yes		yes	9	8	6	NA	8	NA	17	21	48	52	NA	1	5
417	20	d	k	m	650.112		yes		yes	8	7	6	NA	8	NA	17	20	46	49	NA	1	5
418	20	d	k	f	565.021		yes		yes	7	7	4	NA	9	NA	16	18	43	45	NA	1	5
419	20	d	k	m	625.196		yes		yes	7	8	3	NA	7	NA	12	17	37	42	NA	1	5
420	20	d	k	m	613.028		yes		yes	8	4	5	NA	6	NA	11	15	34	38	NA	1	5
421	20	d	k	m	591.443		yes		yes	6	8	4	NA	7	NA	13	18	38	43	NA	1	5
422	20	d	k	f	608.22		yes		yes	6	8	4	NA	6	NA	14	19	38	43	NA	1	5
423	20	d	k	f	564.481		yes		yes	7	8	6	NA	7	NA	16	21	44	49	NA	1	5
424	20	d	k	m	625.026		yes		yes	7	7	9	NA	7	NA	11	15	41	45	NA	1	5
425	20	d	k	f	560.358		yes		yes	5	7	6	NA	5	NA	12	17	35	40	NA	1	5
426	20	d	k	m	661.343		yes		yes	6	8	4	NA	7	NA	14	18	39	43	NA	1	5
427	20	d	k	m	630.171		yes		yes	7	7	7	NA	6	NA	15	19	42	46	NA	1	5
428	20	d	k	m	617.126		yes		yes	5	10	6	NA	7	NA	14	18	42	46	NA	1	5
429	20	d	k	f	717.106		yes		yes	7	7	4	NA	7	NA	15	20	40	45	NA	1	5
430	20	d	k	m	677.479		yes		yes	6	8	6	NA	7	NA	11	16	38	43	NA	1	5
431	20	d	k	m	523.751		yes		yes	7	8	3	NA	7	NA	15	19	40	44	NA	1	5
432	20	d	k	f	634.103		yes		yes	7	8	3	NA	8	NA	14	18	40	44	NA	1	5
433	20	d	k	m	604.592		yes		yes	7	7	6	NA	7	NA	12	16	39	43	NA	1	5
434	20	d	k	m	631.816		yes		yes	5	10	3	NA	7	NA	14	19	39	44	NA	1	5
435	20	d	k	f	571.508		yes		yes	8	8	4	NA	9	NA	11	16	40	45	NA	1	5
436	20	d	k	f	674.435		yes		yes	7	8	3	NA	7	NA	14	17	39	42	NA	1	5
437	20	d	k	m	593.971		yes		yes	6	8	6	NA	7	NA	11	16	38	43	NA	1	5
438	20	d	k	f	577.415		yes		yes	5	7	6	NA	7	NA	14	17	39	42	NA	1	5
439	20	d	k	m	622.083		yes		yes	7	8	3	NA	7	NA	15	19	40	44	NA	1	5
440	20	d	k		NA	l5	no		ind	7	8	6	8	20	NA	NA	NA	NA	NA	NA	0	NA
441	20	d	w		NA	l1	no		ind	NA	NA	NA	NA	NA	NA	NA	NA	NA	NA	NA	0	NA
442	20	d	w		NA	l1	no		ind	NA	NA	NA	NA	NA	NA	NA	NA	NA	NA	NA	0	NA
443	20	d	w		NA	l1	no		ind	NA	NA	NA	NA	NA	NA	NA	NA	NA	NA	NA	0	NA
444	20	d	w		NA	l1	no		ind	NA	NA	NA	NA	NA	NA	NA	NA	NA	NA	NA	0	NA
445	20	d	w		NA	l1	no		ind	NA	NA	NA	NA	NA	NA	NA	NA	NA	NA	NA	0	NA
446	20	d	w		NA	l1	no		ind	NA	NA	NA	NA	NA	NA	NA	NA	NA	NA	NA	0	NA
447	20	d	w		NA	l1	no		ind	NA	NA	NA	NA	NA	NA	NA	NA	NA	NA	NA	0	NA
448	20	d	w		NA	l1	no		ind	NA	NA	NA	NA	NA	NA	NA	NA	NA	NA	NA	0	NA
449	20	d	w		NA	l1	no		ind	NA	NA	NA	NA	NA	NA	NA	NA	NA	NA	NA	0	NA
450	20	d	w		NA	l1	no		ind	NA	NA	NA	NA	NA	NA	NA	NA	NA	NA	NA	0	NA
451	20	d	w		NA	l1	no		ind	NA	NA	NA	NA	NA	NA	NA	NA	NA	NA	NA	0	NA
452	20	d	w		NA	l1	no		ind	NA	NA	NA	NA	NA	NA	NA	NA	NA	NA	NA	0	NA
453	20	d	w		NA	l2	no		ind	7	NA	NA	NA	NA	NA	NA	NA	NA	NA	NA	0	NA
454	20	d	w		NA	l1	no		ind	NA	NA	NA	NA	NA	NA	NA	NA	NA	NA	NA	0	NA
455	20	d	w		NA	l1	no		ind	NA	NA	NA	NA	NA	NA	NA	NA	NA	NA	NA	0	NA
456	20	d	w		NA	l1	no		ind	NA	NA	NA	NA	NA	NA	NA	NA	NA	NA	NA	0	NA
457	20	d	w		NA	l3	no		ind	6	11	NA	NA	NA	NA	NA	NA	NA	NA	NA	0	NA
458	20	d	w		NA	l3	no		ind	6	14	NA	NA	NA	NA	NA	NA	NA	NA	NA	0	NA
459	20	d	w		NA	l3	no		ind	7	9	NA	NA	NA	NA	NA	NA	NA	NA	NA	0	NA
460	20	d	w		NA	l2	no		ind	20	NA	NA	NA	NA	NA	NA	NA	NA	NA	NA	0	NA
461	20	d	w		NA	l4	no		ind	6	7	10	NA	NA	NA	NA	NA	NA	NA	NA	0	NA
462	20	d	w		NA	l4	no		ind	7	10	8	NA	NA	NA	NA	NA	NA	NA	NA	0	NA
463	20	d	w		NA	l5	no		ind	8	9	7	NA	NA	NA	NA	NA	NA	NA	NA	0	NA
464	20	d	w		NA	l4	no		ind	7	10	7	17	NA	NA	NA	NA	NA	NA	NA	0	NA
465	20	d	w		NA	l4	no		ind	6	11	7	7	NA	NA	NA	NA	NA	NA	NA	0	NA
466	20	d	w	m	384.69		yes		yes	6	8	6	NA	9	NA	19	23	48	52	NA	1	5
467	20	d	w		NA		no		ind	8	9	9	NA	11	NA	NA	NA	NA	NA	NA	0	NA
468	20	d	w		NA		no		ind	6	7	12	NA	NA	NA	NA	NA	NA	NA	NA	0	NA
469	20	d	w	f	446.285		yes		yes	7	8	10	NA	10	NA	18	22	53	57	NA	1	5
470	20	d	w		NA	l5	no		ind	13	10	7	11	14	NA	NA	NA	NA	NA	NA	0	NA
471	20	d	w	m	458.569		yes	no	yes	8	10	7	NA	11	NA	17	23	53	59	NA	1	5
472	20	d	w	m	510.081		yes	no	yes	6	8	10	NA	12	NA	20	24	56	60	NA	1	5
473	20	d	w	m	499.15		yes	no	yes	7	8	10	NA	12	NA	21	26	58	63	NA	1	5
474	20	d	w	m	461.66		yes	yes	yes	7	8	12	11	6	NA	13	19	57	63	NA	1	6
475	20	d	w		NA	pre	no		ind	10	8	9	7	12	NA	17	NA	63	NA	NA	1	6
476	20	d	w		NA		no		ind	6	9	16	15	13	NA	NA	NA	NA	NA	NA	0	NA
477	20	d	w	f	415.376		yes	no	yes	10	10	7	7	11	NA	17	21	62	66	NA	1	6
478	20	d	w	f	531.247		yes	no	yes	6	9	10	9	11	NA	15	19	60	64	NA	1	6
479	20	d	w	f	529.072		yes	no	yes	7	9	7	8	13	NA	17	21	61	65	NA	1	6
480	20	d	w	m	554.064		yes	no	yes	10	7	7	10	12	NA	18	24	64	70	NA	1	6
